# Supplementary material for: An Application of Machine Learning That Uses the Magnetic Resonance Imaging Metric, Mean Apparent Diffusion Coefficient, to Differentiate between the Histological Types of Ovarian Cancer
Source: J Clin Med. 2021 Dec 31;11(1):229. doi: 10.3390/jcm11010229 (PMC8745699; doi:10.3390/jcm11010229)
Supplement: Supplementary file 1 [file jcm-11-00229-s001.zip]

Archive with 1 entries (1 files):
- jcm-1459556-supplementary.pdf
